# Supplementary material for: Disease accumulation across birth cohorts in South Korea
Source: J Gerontol B Psychol Sci Soc Sci. 2025 Jul 25;80(11):gbaf136. doi: 10.1093/geronb/gbaf136 (PMC12515078; doi:10.1093/geronb/gbaf136)
Supplement: gbaf136_Supplementary_Data [file gbaf136_supplementary_data.zip]

Archive with 1 entries (1 files):
- JGSS suppl Lam et al.docx
